# Supplementary material for: Rab24 protein levels show dynamic changes in mouse tissues and human cancers
Source: Cell Tissue Res. 2026 Jan 27;403(2):14. doi: 10.1007/s00441-025-04043-4 (PMC12847187; doi:10.1007/s00441-025-04043-4)
Supplement: Supplementary file 3 — (XLSX 19.3 KB) [file 441_2025_4043_MOESM3_ESM.xlsx]

## Sheet: Table 3
Patient ID	H-score tumour cells (tumour)	H-score tumour cells (tumour edge)	H-score normal Islet cells (normal tissue)	H-score connective tissue (tumour)	H-score connective tissue (tumour edge)	H-score connective tissue (normal tissue)
1	252.035	184.37	201.17	111.16	115.745	158.25
2	163.775	172.69	N/A	92.76	106.315	131.85
3	273.32	243.005	N/A	131.205	92.035	160.77
4	260.37	238.09	278.59	131.905	91.945	118.47
5	258.455	240.085	298.78	133.275	136.22	176
6	195.16	199.935	N/A	80.005	87.1	100.44
7	202.18	185.785	N/A	95.33	83.215	93.73
8	245.173	230.573	251.52	130.08	114.201	114
9	159.105	144.37	N/A	74.565	83.425	197.04
10	187.637	214.643	286.79	127.203	141.41	128.14
11	266.235	246.25	N/A	115.255	116.085	156.25
12	225.75	240.43	294.8	109.97	150.81	158.45
13	184	158.48	N/A	109.44	92.8	121.15
14	158.33	N/A	N/A	98.14	N/A	N/A
15	259.36	256.163	281.5	119.917	116.267	118.365
16	294.085	266.49	N/A	236.96	178.55	145.74
17	197.485	217.485	204.76	91.75	77.33	115.88
18	278.247	223.569	N/A	169.199	153.969	N/A
19	228.731	229.316	293.85	114.766	121.756	130.85
20	186.39	168.396	290.18	97.1967	81.8814	111.7
21	189.025	172.905	N/A	141.96	134.44	63.16
22	234.343	207.268	300	88.0275	109.257	137.57
23	215.805	220.995	N/A	45.49	59.22	N/A
24	281.858	267.703	258.41	123.568	128.365	140.36
25	243.41	N/A	N/A	138.235	N/A	N/A
26	272.94	248.25	292.73	145.875	135.805	138.82
27	250.224	216.677	N/A	120.816	94.6171	N/A
28	276.005	N/A	180	79.255	N/A	118.97
29	203.356	227.958	298.743	120.67	141.622	115.263
30	206.22	208.83	176.05	119.05	114.475	50.07
31	290.08	247.305	246.15	133.795	108.68	139.83
32	250.505	250.22	292.24	126.47	123.77	91.84
33	225.197	232.502	264.29	124.885	113.445	97.99
34	200.558	190.99	282.14	124.697	123.422	84.75
35	243.015	214.77	N/A	90.285	87.365	N/A
36	259.745	235.425	300	67.215	71.455	146.64
37	142.19	159.552	N/A	95.3483	75.1283	N/A
38	217.762	202.682	N/A	112.226	91.016	N/A
39	187.81	223.655	N/A	70.24	92.22	N/A
40	198.213	215.4	N/A	68.4683	69.8	N/A
41	249.21	197.23	N/A	79.495	86.15	74.3
42	179.265	163.5	263.16	33.855	66.62	70.67
43	189.565	235.95	282.35	81.425	87.955	102.27
44	249.495	247.72	294.91	71.22	85.825	100
45	262.02	130.34	N/A	134.62	38.57	N/A
46	252.88	258.84	288.37	117.595	94.35	86.42
47	150.845	210.305	280.56	72.97	95.65	104.22
48	179.062	188.59	N/A	67.5883	70.9867	N/A
49	150.595	167.515	243.83	65.015	62.64	100
50	236.72	202.793	291.67	81.82	50.3767	86.11
51	209.37	208.075	N/A	93.75	90.385	82.8
52	195.78	185.84	220	95.44	99.53	114.06
53	194.632	201.477	N/A	94.4383	103.918	N/A
54	272.92	270.65	N/A	90.355	97.6	N/A
55	207.76	213.715	N/A	69.93	59.23	35.71
56	285.63	281.21	229.28	67.855	100	29.41
57	245.555	171.355	N/A	71.395	71.935	51.68
58	289.51	284.485	294.52	12.5	112.885	97.83
59	238.445	273.13	N/A	128.865	112.03	N/A
60	280.23	227.835	294.64	115.645	69.795	81.03
61	264.54	238.09	297.2	97.85	106.06	118.18
62	194.61	186.04	N/A	124.865	121.267	N/A
63	255.905	250.34	273.08	123.62	123.805	159.76
64	196.692	174.018	293.75	93.9083	85.0167	173.5
65	272.6	255.03	N/A	128.74	159.225	147.85
66	191.915	164.37	N/A	129.27	108.3	97.89
67	269.205	276.255	290.22	127.36	141.025	124.14
68	251.93	215	287.87	150.45	144.635	172.46
69	261.23	244.115	277.8	149.77	155.92	118.56
70	169.945	191.68	N/A	80.73	55.51	40
71	232.88	175.658	294.265	95.848	86.674	155.935
72	237.555	244.35	N/A	143.05	147.19	147.06
73	224.218	238.552	N/A	111.728	116.682	122.1
74	230.175	262.6	N/A	128.31	161.11	N/A
75	242.475	250.285	N/A	138.945	167.025	164.3
76	182.135	206.434	265.16	70.995	91.384	159.27
77	217.255	199.687	N/A	112.38	115.023	N/A
78	276.785	280.36	254.52	115.42	134.705	136.63
79	209.062	227.145	N/A	102.763	108.522	N/A
80	187.862	174.315	295.18	55.58	59.975	165
81	208.435	224.875	234.38	75.34	119.275	111.48
82	129.62	86.275	N/A	83.835	57.835	N/A
83	246.16	246.96	225.24	77.89	96.44	89.02
84	247.576	220.463	254.46	109.044	84.7767	129.84
85	190.27	180.58	272.44	43.15	31.605	92.76
86	249.59	250.23	196.15	102.47	108.18	147.93
87	213.42	200.997	285.94	40.515	78.9333	62.69
88	211.672	162.825	N/A	87.686	51.645	N/A
89	278.24	264.265	281.25	98.355	112.745	117.86
90	224.92	159.115	297.06	59.75	41.925	108.75
91	162.09	155.7	204.55	45.1	43.625	101.06
92	212.78	247.925	N/A	138.755	146.14	97.7
93	265.5	208.305	N/A	103.75	99.125	120.55
94	190.268	165.384	237.17	78.778	53.44	79.785
95	268.475	240.925	N/A	141.52	124.485	N/A
96	207.8	225.72	N/A	156.635	156.82	139.03
97	210.155	231.91	N/A	57.105	101.925	75.44
98	268.87	277.02	N/A	72.55	115.18	N/A
99	196	262.85	288.82	90.59	89.06	121.78
100	284.61	264.035	300	157.26	165.815	171.86
101	219.185	184.98	N/A	88.36	35.88	76.56
102	236.185	193.9	283.33	91.13	83.86	97.66
103	284.074	247.643	N/A	146.782	115.018	137.24
104	286.08	283.225	288.37	129.38	119.21	121.36
105	264.59	264.285	300	102.365	127.02	94.74
106	263.085	259.47	N/A	129.495	112.125	N/A
107	276.14	249.493	295	98.7133	109.612	116.9
108	233.262	226.043	220	85.9825	80.9233	94.51
109	257.962	229.477	244.44	88.3425	99.6	115.88
110	246.293	214.31	N/A	108.685	108.963	93.69
111	236.218	239.305	295.74	76.6533	106.395	124.65
112	142.143	142.613	N/A	69.74	69.4583	N/A
113	257.195	210.85	291.23	91.95	83.495	99.26
114	216.215	244.625	265.57	64.9	128.16	113.72
115	240.02	231.825	255.66	99.155	93.655	134.62
116	138.946	142.565	N/A	65.962	72.055	N/A
117	263.66	269.885	300	118.315	141.9	116.36
118	264.688	262.603	206.93	107.626	107.668	119.19
119	247.824	243.917	255.44	120.142	126.935	99.1
120	194.585	199.145	N/A	124.32	104.985	N/A
121	249.76	249.495	285.16	52.895	136.025	120.22
122	170.47	158.26	193.52	81.14	84.665	114.39

## Sheet: Legend
	Table S3 List of human pancreatic neuroendocrine tumour samples included in the tissue mirroarray. The table includes H-scores for the intensity of RAB24 immunohistochemical staining in samples derived from the tumour centre, tumour edge, and normal pancreatic tissue. For each patient, up to eight cores per sample type were included in the microarray. The reported H-scores represent the average v…
