# Supplementary material for: Rab24 protein levels show dynamic changes in mouse tissues and human cancers
Source: Cell Tissue Res. 2026 Jan 27;403(2):14. doi: 10.1007/s00441-025-04043-4 (PMC12847187; doi:10.1007/s00441-025-04043-4)
Supplement: Supplementary file 4 — (XLSX 15.9 KB) [file 441_2025_4043_MOESM4_ESM.xlsx]

## Sheet: Table 4
Age	Sex	Organ/Anatomic Site	Pathology diagnosis	Grade	Type	H-score
64	M	Cerebrum/right frontal lobe	Anaplastic ependymoma	3	Malignant	195.55
54	F	Cerebrum/Left temporal lobe	Anaplastic ependymoma	3	Malignant	178.9
67	M	Cerebrum/right temporal lobe	Anaplastic ependymoma	3	Malignant	154.895
65	F	Cerebrum/ right occipital lobe	Anaplastic ependymoma	3	Malignant	144.61
44	M	Cerebrum/left parietal lobe	Anaplastic ependymoma	3	Malignant	107.555
40	M	Cerebrum/Left temporal lobe	Anaplastic ependymoma with necrosis	3	Malignant	112.185
43	M	Cerebrum/left frontal lobe	Anaplastic meningioma	3	Malignant	167.8
39	F	Cerebrum/Left temporal lobe	Anaplastic meningioma	3	Malignant	148.505
48	F	Cerebrum/left parietal lobe	Anaplastic meningioma	3	Malignant	131.06
62	F	Cerebrum/Left temporal lobe	Anaplastic meningioma	3	Malignant	112
47	F	Cerebrum/right frontal lobe	Anaplastic oligodendroglioma	3	Malignant	159.55
17	M	Cerebrum/right frontal lobe	Astrocytoma	3	Malignant	193.685
40	F	Cerebrum/right frontal lobe	Astrocytoma	3	Malignant	187.975
48	F	Cerebrum/right temporal lobe	Astrocytoma	3	Malignant	183.795
42	M	Cerebrum/left frontal lobe	Astrocytoma	3	Malignant	168.435
42	M	Cerebrum/left frontal lobe	Astrocytoma	2	Malignant	151.4
53	M	Cerebrum/frontal lobe	Astrocytoma	2	Malignant	150.77
56	M	Cerebrum/left frontal lobe	Astrocytoma	2	Malignant	148.045
54	M	Cerebrum/right frontal lobe	Astrocytoma	2	Malignant	145.535
43	M	Cerebrum/right frontal lobe	Astrocytoma	3	Malignant	134.165
22	M	Cerebrum/right parietal lobe	Astrocytoma	3	Malignant	130.12
48	M	Cerebrum/right occipital lobe	Astrocytoma	2	Malignant	125.49
75	M	Cerebrum/right frontal lobe	Astrocytoma	3	Malignant	110.955
66	F	Cerebrum	Astrocytoma	3	Malignant	104.285
56	M	Cerebrum/left parietal lobe	Astrocytoma	2	Malignant	102.67
34	M	Cerebrum/left frontal lobe	Astrocytoma	2	Malignant	101.135
57	M	Cerebrum/right temporal lobe	Astrocytoma	2	Malignant	97.33
34	F	Cerebrum/right frontal lobe	Astrocytoma	2	Malignant	90.655
61	M	Cerebrum/left frontal lobe	Astrocytoma	2	Malignant	84.56
60	F	Cerebrum/left temporal lobe	Astrocytoma	2	Malignant	84.5
36	F	Cerebrum/right temporal lobe	Astrocytoma	2	Malignant	77.33
54	M	Cerebrum/right parietal lobe	Astrocytoma	2	Malignant	74.375
56	M	Cerebrum/right parietal lobe	Astrocytoma	2	Malignant	58.405
40	F	Cerebrum/right frontal lobe	Astrocytoma (cerebrum tissue)	*	Malignant	118.73
56	M	Cerebrum/right frontal lobe	Atypical meningioma	2	UMP	196.75
41	M	Cerebrum/right parietal lobe	Atypical meningioma	2	UMP	173.575
40	M	Cerebrum/Left temporal lobe	Atypical meningioma	2	UMP	3.936
63	M	Cerebrum	Cerebral NAT tissue	-	NAT	119.685
38	F	Cerebrum	Cerebral NAT tissue	-	NAT	113.365
47	F	Cerebrum	Cerebral NAT tissue	-	NAT	111.285
38	M	Cerebrum	Cerebral NAT tissue	-	NAT	97.5
38	F	Cerebrum	Cerebral NAT tissue	-	NAT	95.275
37	F	Cerebrum	Cerebral NAT tissue	-	NAT	87.485
53	F	Cerebrum/right frontal lobe	Cerebral NAT tissue	-	NAT	44.605
77	M	Cerebrum	Cerebral NAT tissue	-	NAT	38.915
47	M	Cerebrum	Cerebral tissue	-	Normal	215.215
21	F	Cerebrum	Cerebral tissue	-	Normal	173.935
45	M	Cerebrum	Cerebral tissue	-	Normal	132.46
47	M	Cerebrum	Cerebral tissue	-	Normal	129.47
58	F	Cerebrum	Cerebral tissue	-	Normal	112.355
21	F	Cerebrum	Cerebral tissue	-	Normal	99.205
39	M	Cerebrum	Cerebral tissue	-	Normal	82.845
54	F	Cerebrum	Cerebral tissue	-	Normal	58.205
41	M	Cerebrum/left temporal lobe	Chronic encephalitis	-	Inflammation	169.45
40	F	Cerebrum	Chronic encephalitis	-	Inflammation	123.215
40	F	Cerebrum	Chronic encephalitis	-	Inflammation	103.92
42	M	Cerebrum/left frontal lobe	Ependymoma	2	Malignant	164.14
46	M	Cerebrum	Ependymoma	2	Malignant	116.485
48	F	Cerebrum/left frontal lobe	Glioblastoma	4	Malignant	182.05
70	F	Cerebrum/left temporal lobe	Glioblastoma	4	Malignant	178.185
29	F	Cerebrum/right frontal lobe	Glioblastoma	4	Malignant	161.615
52	F	Cerebrum/left temporal lobe	Glioblastoma	4	Malignant	127.065
46	M	Cerebrum/right frontal lobe	Glioblastoma	4	Malignant	113.69
64	F	Cerebrum/right temporal lobe	Glioblastoma	4	Malignant	104.69
58	M	Cerebrum/right frontal lobe	Glioblastoma	4	Malignant	103.75
47	F	Cerebrum/left fissure zone	Glioblastoma	4	Malignant	98.155
10	F	Cerebrum/right frontal lobe	Glioblastoma	4	Malignant	6.083
47	F	Cerebrum/right frontal lobe	Hyperplasia of gliocyte	-	Hyperplasia	185.405
44	M	Cerebrum/right frontal lobe	Hyperplasia of gliocyte	-	Hyperplasia	9.958
34	M	Cerebellum	Medulloblastoma	-	Malignant	195.465
41	M	Posterior cranial fossa	Medulloblastoma	-	Malignant	190.965
33	F	Posterior cranial fossa	Medulloblastoma	-	Malignant	185.74
9	M	Cerebellum	Medulloblastoma	-	Malignant	184.775
23	M	Cerebrum/parietal region	Medulloblastoma	-	Malignant	180.1
4	F	Cerebellum	Medulloblastoma	-	Malignant	144.26
49	M	Posterior cranial fossa	Medulloblastoma	-	Malignant	131.965
8	M	Cerebrum/right frontal lobe	Medulloblastoma	-	Malignant	126.285
11	M	Fourth ventricle	Medulloblastoma	-	Malignant	109.185
14	F	Cerebellum	Medulloblastoma	-	Malignant	105.575
24	F	Left parietal occipital region	Meningioma	1	UMP	219.83
50	F	Cerebrum/left parietal lobe	Meningioma	1	UMP	188.715
44	F	Parasagittal sinus right	Meningioma	1	UMP	150.245
35	M	Cerebrum/parietal lobe	Meningioma	1	UMP	149.32
61	M	Cerebrum/frontal lobe	Meningioma	1	UMP	129.92
47	F	Cerebrum/right parietal lobe	Meningioma	1	UMP	128.945
20	F	Cerebrum/left frontal lobe	Meningioma	1	UMP	114.82
59	F	Cerebrum/right parietal falx	Meningioma	1	UMP	113.145
7	F	Posterior cranial fossa	Meningioma	1	UMP	112.402
50	F	Cranial base	Meningioma	1	UMP	106.29
48	M	Cranial base	Meningioma	1	UMP	98.665
74	F	Cerebrum/left parietal lobe	Meningioma	1	UMP	94.48
53	M	Right tentorium	Meningioma	1	UMP	85.585
40	M	Cerebrum/right frontal lobe	Meningioma	1	UMP	85.525
48	M	Cerebrum/lfrontal lobe	Meningioma	1	UMP	55.555
36	M	Cerebrum/right parietal lobe	Meningioma	1	UMP	40.0845
45	M	Cerebrum/right parietal lobe	Meningioma	1	UMP	33.02
54	M	Cerebrum/left frontal lobe	Oligodendroglioma	2	Malignant	234.905
41	M	Cerebrum/left frontal lobe	Oligodendroglioma	3	Malignant	164.58
36	M	Cerebrum/Left temporal lobe	Oligodendroglioma	2	Malignant	146.785
39	F	Cerebrum/right parietal lobe	Oligodendroglioma	2	Malignant	103.22
44	F	Cerebrum/left frontal lobe	Oligodendroglioma	3	Malignant	102
45	M	Cerebrum/right frontal lobe	Oligodendroglioma	2	Malignant	99.655
42	M	Cerebrum/right frontal lobe	Oligodendroglioma	2	Malignant	56.43
31	M	Cerebrum	Suppurative encephalitis	-	Inflammation	84.82

## Sheet: Legend
	Table S4 List of brain cancer and normal brain tissue samples included in the central nervous system (CNS) tissue microarray (CNS2081a, TissueArray.Com). The table includes patient information and the corresponding H-scores for RAB24 immunohistochemical staining. For each patient, duplicate tissue cores were included in the microarray, and the reported H-scores represent the average of the values…
