# Supplementary material for: Rab24 protein levels show dynamic changes in mouse tissues and human cancers
Source: Cell Tissue Res. 2026 Jan 27;403(2):14. doi: 10.1007/s00441-025-04043-4 (PMC12847187; doi:10.1007/s00441-025-04043-4)
Supplement: Supplementary file 5 — (XLSX 13.5 KB) [file 441_2025_4043_MOESM5_ESM.xlsx]

## Sheet: Table 5
Age	Sex	Organ/anatomic Site	Pathology diagnosis	Type	INSS Stage	H-score
35	M	Peripheral nerve	Peripheral nerve tissue	Normal	-	100.695
40	M	Peripheral nerve	Peripheral nerve tissue	Normal	-	123.495
31	M	Peripheral nerve	Peripheral nerve tissue	Normal	-	149.565
1.2	F	Mediastinum	Neuroblastoma (poorly differentiated type)	Malignant	I	117.51
8	M	Adrenal gland/right	Neuroblastoma (poorly differentiated type)	Malignant	I	134.125
26	F	Retroperitoneum	Neuroblastoma (differentiated type)	Malignant	I	139.825
25	F	Pelvic cavity	Neuroblastoma (undifferentiated type)	Malignant	I	139.945
6	F	Adrenal gland	Neuroblastoma (poorly differentiated type)	Malignant	I	143.135
2	F	Mediastinum	Ganglioneuroblastoma，GNB(nodular type)	Malignant	I	159.085
9	F	Retroperitoneum	Neuroblastoma (undifferentiated type)	Malignant	I	165.375
18	M	Retroperitoneum	Neuroblastoma (poorly differentiated type)	Malignant	I	165.79
2	F	Retroperitoneum	Neuroblastoma (poorly differentiated type)	Malignant	I	167.15
2	F	Retroperitoneum	Neuroblastoma (undifferentiated type)	Malignant	I	168.12
21	M	Adrenal gland	Neuroblastoma (poorly differentiated type)	Malignant	I	168.66
1	F	Retroperitoneum	Neuroblastoma (poorly differentiated type)	Malignant	I	176.01
1	M	Mediastinum/right posterior	Neuroblastoma (poorly differentiated type)	Malignant	I	176.59
4	F	Retroperitoneum	Neuroblastoma (poorly differentiated type)	Malignant	I	183.005
51	M	Mediastinum	Neuroblastoma (poorly differentiated type)	Malignant	I	183.99
3	F	Retroperitoneum	Neuroblastoma (poorly differentiated type)	Malignant	I	185.055
4	M	Pelvic cavity/left	Neuroblastoma (undifferentiated type)	Malignant	I	191.5
1	M	Adrenal gland	Neuroblastoma (poorly differentiated type)	Malignant	I	191.955
8	F	Retroperitoneum	Neuroblastoma (differentiated type)	Malignant	I	193.96
2	M	Retroperitoneum	Neuroblastoma (poorly differentiated type)	Malignant	I	197.7
2	F	Mediastinum/left posterior	Neuroblastoma (poorly differentiated type)	Malignant	I	207.535
1	F	Retroperitoneum	Neuroblastoma (poorly differentiated type)	Malignant	I	214.945
20	M	Adrenal gland	Neuroblastoma (poorly differentiated type)	Malignant	I	226.225
84	M	Retroperitoneum	Ganglioneuroblastoma，GNB(nodular type)	Malignant	II	143.325
4	F	Retroperitoneum	Neuroblastoma (poorly differentiated type)	Malignant	IIB	168.87
6	M	Retroperitoneum	Neuroblastoma invades the liver(poorly differentiated type)(tumor necrosis)	Malignant	IV	136.45
4	F	Retroperitoneum	Neuroblastoma invades the spleen (undifferentiated type)(fibrous vessels)	Malignant	IV	136.945

## Sheet: Legend
	Table S5. List of neuroblastoma and peripheral nerve tissue samples included in the neuroblastoma tissue microarray (NB642d, TissueArray.Com). The table includes patient information and the corresponding H-scores for RAB24 immunohistochemical staining. For each patient, duplicate tissue cores were included in the microarray, and the reported H-scores represent the average of the values determined…
